# Supplementary material for: Expanded Newborn Screening in Italy Using Tandem Mass Spectrometry: Two Years of National Experience
Source: Int J Neonatal Screen. 2022 Aug 9;8(3):47. doi: 10.3390/ijns8030047 (PMC9397032; doi:10.3390/ijns8030047)
Supplement: Supplementary file 1 [file IJNS-08-00047-s001.zip]

Archive with 1 entries (1 files):
- IJNS-1792935-SI.pdf
